# Supplementary material for: Lipid profile dataset of optogenetics induced optic nerve regeneration
Source: Data Brief. 2020 Jul 5;31:106001. doi: 10.1016/j.dib.2020.106001 (PMC7358746; doi:10.1016/j.dib.2020.106001)
Supplement: Supplementary file 1 [file mmc1.xml]

<?xml version="1.0" encoding="utf-8" standalone="no"?>
<data>
  <datasets>
    <author>sbhattacharya@med.miami.edu</author>
    <type>1</type>
    <dataset>
      <name>Lipid profile Dataset of optogenetics induced optic nerve regeneration</name>
      <caption />
      <description>Using the transgenic Chr2 mouse (Thy1-ChR2-EYFP) as a model of regeneration, we present the profile the lipid changes that occur after optic nerve crush, light stimulation and RGC growth. Thy1-ChR2-EYFP mice and controls (C57BL/6) were divided in four groups each, no crush and no stimulation, no crush and stimulation, crush and no stimulation, crush and stimulation.</description>
      <filetype>
        <name />
      </filetype>
      <filesize />
      <source>0</source>
      <sourcename>Original Data</sourcename>
      <access>
        <type>1</type>
        <name>Data available in data repository</name>
        <reponame>Metabolomics Workbench</reponame>
        <PersistentId />
        <deeplinkurl>https://www.metabolomicsworkbench.org/data/DRCCMetadata.php?Mode=Study&amp;StudyID=ST001381&amp;StudyType=MS&amp;ResultType=5</deeplinkurl>
      </access>
    </dataset>
    <dataset>
      <name>Lipid profile Dataset of optogenetics induced optic nerve regeneration</name>
      <caption />
      <description>The raw lipidomics data has been submitted to metabolomics workbench. Study identifier: ST001381.

This data is publicly available at: https://www.metabolomicsworkbench.org/data/DRCCMetadata.php?Mode=Study&amp;StudyID=ST001381&amp;StudyType=MS&amp;ResultType=5</description>
      <filetype>
        <name />
      </filetype>
      <filesize />
      <source>0</source>
      <sourcename>Original Data</sourcename>
      <access>
        <type>1</type>
        <name>Data available in data repository</name>
        <reponame>Metaboloics workbench</reponame>
        <PersistentId />
        <deeplinkurl>https://www.metabolomicsworkbench.org/data/DRCCMetadata.php?Mode=Study&amp;StudyID=ST001381&amp;StudyType=MS&amp;ResultType=5</deeplinkurl>
      </access>
    </dataset>
  </datasets>
</data>
